# Supplementary material for: Experimental data on bacterial abundance and morphological changes in copepod carcasses during their decomposition (in vitro)
Source: Data Brief. 2020 Apr 22;30:105563. doi: 10.1016/j.dib.2020.105563 (PMC7191205; doi:10.1016/j.dib.2020.105563)
Supplement: Supplementary file 1 [file mmc1.xml]

<?xml version="1.0" encoding="utf-8" standalone="no"?>
<data>
  <datasets>
    <author>lobus.nikolay@gmail.com</author>
    <type>0</type>
    <dataset>
      <value>3</value>
      <reason>The authors do not have permission to share data</reason>
      <comments>dytdtkkhgtydyfkdgfrdd</comments>
    </dataset>
  </datasets>
</data>
